# Supplementary material for: Serological prevalence and persistence of high-risk human papillomavirus infection among women in Santiago, Chile
Source: BMC Infect Dis. 2014 Jul 3;14:361. doi: 10.1186/1471-2334-14-361 (PMC4091743; doi:10.1186/1471-2334-14-361)
Supplement: Additional file 1: Table S1 — Baseline characteristics of women who participated only at baseline and those who participated at both baseline and follow-up. Santiago, Chile, 2001 and 2006. [file 1471-2334-14-361-S1.xlsx]

## Sheet: Supplementary Table 1
	Supplementary Table S1. Baseline characteristics of women who participated only at baseline and those who participated at both baseline and follow-up. Santiago, Chile, 2001 and 2006
	Women who participated			Women who participated
	Baseline	only at baseline (n=421)		at both visits (n=600)
	characteristics	n (%)a		n (%)a	p-valueb
	Age (years)
	Mean±SD	42.8±17.6		44.2±14.5	<0.001
	15-20	42 (10.0)		36 (6.0)
	21-30	89 (21.2)		82 (13.7)
	31-40	81 (19.3)		108 (18.0)
	41-50	56 (13.4)		162 (27.0)
	51-60	67 (16.0)		127 (21.2)
	≥61	84 (20.0)		84 (14.0)
	Education level (years)
	≤3	76 (18.3)		94 (15.8)	0.005
	4-7	94 (22.6)		182 (30.6)
	8-11	144 (34.6)		214 (36.0)
	≥12	102 (24.5)		104 (17.5)
	Marital status
	Single	294 (70.2)		469 (78.3)	0.01
	Married	76 (18.1)		81 (13.5)
	Separated/divorced/widowed	49 (11.7)		49 (8.2)
	Age at first sexual intercourse (years)
	15	112 (26.7)		149 (24.9)	0.8
	16-17	96 (22.9)		152 (25.4)
	18-19	106 (25.3)		145 (24.2)
	≥20	105 (25.1)		153 (25.5)
	Current high-risk sexual partner
	No	182 (66.2)		295 (69.6)	0.4
	Yes	93 (33.8)		129 (30.4)
	Number of children
	0	4 (0.9)		3 (0.5)	<0.001
	1-2	190 (45.1)		226 (37.7)
	3-4	128 (30.4)		251 (41.8)
	≥5	68 (16.1)		101 (16.8)
	Lifetime number of sexual partners
	1	225 (54.2)		378 (63.5)	0.01
	2	164 (39.5)		189 (31.8)
	3-4	26 (6.3)		28 (4.7)
	Condom use
	Never	306 (87.2)		484 (90.1)	0.2
	Ever	45 (12.8)		53 (9.9)
	Smoking status
	Never	166 (39.6)		272 (45.6)	0.09
	Former	67 (16.0)		99 (16.6)
	Current	186 (44.4)		225 (37.8)
	ASCUS+ cytologyc
	Negative	391 (96.3)		566 (96.3)	0.9
	Positive	15 (3.7)		22 (3.7)
	Cervical HPV DNA
	Negative	384 (92.5)		558 (94.1)	0.3
	Positived	31 (7.5)		35 (5.9)
	16	13 (3.1)		12 (2.0)
	18	5 (1.2)		1 (0.2)
	31	3 (0.7)		8 (1.3)
	33	1 (0.2)		2 (0.3)
	35	2 (0.5)		1 (0.2)
	45	3 (0.7)		4 (0.7)
	52	3 (0.7)		4 (0.7)
	58	6 (1.4)		7 (1.2)
	HPV serology
	Negative	246 (58.4)		333 (55.5)	0.4
	Positived	175 (41.6)		267 (44.5)
	16	86 (20.4)		103 (17.2)
	18	55 (13.1)		93 (15.5)
	31	38 (9.0)		54 (9.0)
	33	25 (5.9)		21 (3.5)
	35	62 (14.7)		98 (16.3)
	45	64 (15.2)		78 (13.0)
	52	32 (7.6)		38 (6.3)
	58	24 (5.7)		39 (6.5)
	Single type	90 (21.4)		154 (25.7)
	Multiple types	85 (20.2)		113 (18.8)
	a Total number of subjects may vary because of missing values
	b p-value from the Χ2 test
	c Atypical squamous cells of undetermined significance or worse cytology
	d Positive for at least one of the following high risk HPV types: 16, 18, 31, 33, 35, 45, 52, and 58
	HPV: human papillomavirus
