# Supplementary material for: Serological prevalence and persistence of high-risk human papillomavirus infection among women in Santiago, Chile
Source: BMC Infect Dis. 2014 Jul 3;14:361. doi: 10.1186/1471-2334-14-361 (PMC4091743; doi:10.1186/1471-2334-14-361)
Supplement: Additional file 2: Table S2 — Baseline characteristics of women by serological status. Santiago, Chile, 2001. [file 1471-2334-14-361-S2.xlsx]

## Sheet: Hoja1
	Supplementary Table S3. Baseline characteristics of women by serological status. Santiago, Chile, 2001
	Baseline	Any HPV seropositivea
	characteristics	n (%)b
	Total	579 (56.7%)
	Age (years)
	15-20	46 (59.0)
	21-30	113 (66.1)
	31-40	108 (57.1)
	41-50	134 (61.5)
	51-60	92 (47.4)
	≥61	85 (50.6)
	Education level (years)
	≤3	90 (52.9)
	4-7	149 (54.0)
	8-11	199 (55.6)
	≥12	135 (65.5)
	Marital status
	Single	440 (57.7)
	Married	83 (52.9)
	Separated/divorced/widowed	55 (56.1)
	Age at first sexual intercourse (years)
	15	139 (53.3)
	16-17	140 (56.5)
	18-19	140 (55.8)
	≥20	159 (61.6)
	Current high-risk sexual partner
	No	269 (56.4)
	Yes	113 (50.9)
	Unknown	197 (61.2)
	Number of children
	0-2	245 (57.9)
	3-4	220 (58.0)
	≥5	85 (50.3)
	Lifetime number of sexual partners
	1	356 (59.0)
	2	186 (52.7)
	3-4	32 (59.3)
	Oral contraceptives
	Never	304 (57.8)
	Former	141 (55.1)
	Current	62 (62.0)
	Condom use
	Never	438 (55.4)
	Ever	70 (71.4)
	Smoking status
	Never	238 (54.3)
	Former	95 (57.2)
	Current	245 (59.6)
	ASCUS+ cytologyc
	Negative	410 (42.8)
	Positive	18 (48.6)
	Cervical HPV DNA
	Negative	539 (57.2)
	Positivea	33 (50.0)
	a Positive for at least one of the following high risk HPV types: 16, 18, 31, 33, 35, 45, 52, and 58
	b Total number of subjects may vary because of missing values
	c Atypical squamous cells of undetermined significance or worse cytology
	HPV: human papillomavirus
