# Supplementary material for: Serological prevalence and persistence of high-risk human papillomavirus infection among women in Santiago, Chile
Source: BMC Infect Dis. 2014 Jul 3;14:361. doi: 10.1186/1471-2334-14-361 (PMC4091743; doi:10.1186/1471-2334-14-361)
Supplement: Additional file 3: Table S3 — Determinants for seropersistence of anya high-risk human papillomavirus among women in Santiago, Chile, 2001-2006. [file 1471-2334-14-361-S3.xlsx]

## Sheet: Supplementary Table 2
	Supplementary Table S2. Determinants for seropersistence of anya high-risk human papillomavirus among women in Santiago, Chile, 2001-2006
	Baseline	Age-adjusted
	characteristics	OR (95% CI)
	Age (years)
	15-20	1.0
	21-30	1.5 (0.4-5.5)
	31-40	2.7 (0.8-9.0)
	41-50	3.1 (0.9-10.4)
	51-60	1.7 (0.6-5.5)
	≥61	1.3 (0.4-4.1)
	p-trend	0.9
	Marital status
	Married	1.0
	Separated/divorced/widowed	0.7 (0.3-1.5)
	Single	1.0 (0.4-2.3)
	Age at first sexual intercourse (years)
	15	1.0
	16-17	1.4 (0.7-2.8)
	18-19	1.1 (0.5-2.2)
	≥20	1.3 (0.6-2.6)
	p-trend	0.9
	Current high-risk sexual partner
	No	1.0
	Yes	0.9 (0.5-1.5)
	Hormonal contraception
	Never	1.0
	Former	1.2 (0.5-2.9)
	Current	0.8 (0.3-2.7)
	Number of children
	0	Undefined
	1-2
	3-4
	≥5
	p-trend	0.3
	Lifetime number of sexual partners
	1	1.0
	≥2	0.7 (0.3-1.6)
	Smoking status
	Never	1.0
	Former	0.5 (0.2-1.3)
	Current	0.9 (0.4-2.0)
	Cervical HPV DNA
	Negative	1.0
	Positiveb	1.2 (0.9-15.2)
	a Any HPV refers to HPVs 16, 18, 31, 33, 35, 45, 52, and 58
	b Positive for at least one of the following high risk HPV types: 16, 18, 31, 33, 35, 45, 52, and 58
	HPV: human papillomavirus, OR: odds ratio, CI: confidence interval
